# Supplementary material for: GBNet: Deciphering regulatory rules in the co-regulated genes using a Gibbs sampler enhanced Bayesian network approach
Source: BMC Bioinformatics. 2008 Sep 24;9:395. doi: 10.1186/1471-2105-9-395 (PMC2571992; doi:10.1186/1471-2105-9-395)
Supplement: Additional file 1 — Microsoft Excel file containing results of Bayesian score, rules, etc. of 49 yeast clusters from both BBNet and GBNet. [file 1471-2105-9-395-S1.xls]

## Sheet: Sheet1
Table legend:
All MXXX are AlignACE learned motifs. They are numbered as in Beer and Tavazoie (2004)
Some of the MXXX motifs correspond to known motifs. E.g., M600 = PAC; M602 = RRPE; M595=RRPE; M198=RAP1; See also the supplemental materials of Beer and Tavazoie (2004)
"Constraints" column gives description of regulatory rules learned for each cluster
"Cases" column provides number of genes satisfying each rule in both background and node. P-values are calculated using Fisher's exact test
"CPT" column describes the conditional probability table (CPT). Each CPT contains four columns.
The 1st column of CPT gives the combinatorial codes of rules. E.g., given 2 rules, "00" means both rules are not satisfied;
"01" means the 1st rule is satisfied but not the 2nd; "10" means the 2nd rule is satisfied but not the 1st; "11" means both rules are satisfied. And so on.
The 2nd and 3rd columns of CPT give the numbers of genes satisfying combinations of rules in background and node, respectively.
The 4th column of CPT give the P-values of the combinations of rules based on Fisher's exact test.
The last column "GB>BB" provides a count when the Bayesian score of GBNet is larger than that of BBNet.
Cluster	Number	BBNet				GBNet				GB>BB
		Score	Constraints	Cases	CPT	Score	Constraints	Cases	CPT
1	138	-131.811	1. Orientation of M198:R, 0.6	1 33 91 2.86343e-87	00 1538 36	-126.904	1. Distance between M198 and M210:540, (0.6,0.55)	1 21 82 4.29909e-82	00 1607 38	1
			2. Presence of M210:0.55	2 90 84 6.54466e-58	01 24 18 2.26584e-10		2. Orientation of M198:R, 0.6	2 33 91 2.86343e-87	01 12 9 9.85549e-06	0
					10 81 11 0.155197				10 24 18 2.26584e-10	0
					11 9 73 2.68906e-80				11 9 73 2.68906e-80	0
2	123	-185.159	1. Presence of M347:0.65	1 15 24 1.466e-20	00 1830 83	-185.159	1. Presence of M347:0.65	1 15 24 1.466e-20	00 1830 83	0
			2. Presence of M342:0.6	2 16 22 4.4412e-18	01 13 18 5.70913e-15		2. Presence of M342:0.6	2 16 22 4.4412e-18	01 13 18 5.70913e-15	0
					10 14 16 1.29059e-12				10 14 16 1.29059e-12	0
					11 2 6 1.2831e-06				11 2 6 1.2831e-06	0
3	115	-170.12	1. Presence of M446:0.6	1 9 24 1.25053e-23	0000 1744 57	-169.431	1. Presence of M450:0.65	1 4 17 2.87207e-18	0000 1725 51	1
			2. Presence of M460:0.7	2 48 35 2.26843e-23	0001 5 7 1.44236e-06		2. Presence of M460:0.7	2 48 35 2.26843e-23	0001 2 7 7.63284e-08	0
			3. Presence of M450:0.65	3 4 17 2.87207e-18	0010 44 16 1.62056e-07		3. Presence of M439:0.7	3 17 17 5.20478e-13	0010 46 19 1.7274e-09	0
			4. Presence of M455:0.7	4 2 12 1.08532e-13	0011 3 7 2.41849e-07		4. Presence of M455:0.65	4 13 17 3.37866e-14	0011 0 6 4.11418e-08	0
					0100 4 7 6.32215e-07				0100 15 10 6.25107e-07	0
					0101 0 2 0.00356932				0101 0 1 0.0599896	0
					0110 0 3 0.000210618				0110 1 3 0.000805497	0
					0111 0 4 1.23245e-05				0111 0 1 0.0599896	0
					1000 1 6 2.73913e-07				1000 9 8 2.0372e-06	0
					1001 0 0 1				1001 2 2 0.0197679	0
					1010 0 1 0.0599896				1010 1 5 4.08501e-06	0
					1011 1 4 5.87622e-05				1011 0 0 1	0
					1100 0 1 0.0599896				1100 1 1 0.11641	0
					1101 0 0 1				1101 0 0 1	0
					1110 0 0 1				1110 0 1 0.0599896	0
					1111 0 0 1				1111 0 0 1	0
4	114	-100.245	1. Distance to TSS of M600:140, 0.6	1 5 73 3.4669e-94	00 1628 21	-96.2621	1. Distance to TSS of M600:140, 0.6	1 5 73 3.4669e-94	00 1707 23	1
			2. Presence of M595:0.6	2 157 82 5.25994e-55	01 4 11 2.48094e-11		2. Distance to TSS of M602:240, 0.65	2 77 78 3.49906e-66	01 5 13 4.35074e-13	0
					10 156 20 0.00390102				10 77 18 6.08436e-06	0
					11 1 62 2.49441e-83				11 0 60 4.83076e-82	0
5	89	-120.002	1. Presence of M625:0.65	1 2 21 2.90218e-28	0000 1992 28	-118.456	1. Presence of M628:0.75	1 9 18 1.03398e-19	00000 2010 25	1
			2. Presence of M614:0.65	2 29 30 6.16468e-28	0001 1 6 3.12201e-08		2. Presence of M625:0.65	2 2 21 2.90218e-28	00001 8 11 2.18464e-11	0
			3. Presence of M608:0.65	3 3 21 2.22696e-27	0010 27 11 1.8036e-07		3. Presence of M608:0.65	3 3 21 2.22696e-27	00010 2 9 1.38001e-11	0
			4. Presence of M628:0.75	4 9 18 1.03398e-19	0011 1 8 6.10166e-11		4. Presence of M610:0.75	4 4 18 1.983e-22	00011 0 1 0.0419416	0
					0100 2 11 2.77282e-14		5. Presence of M607:0.7	5 7 17 2.38632e-19	00100 3 6 3.49884e-07	0
					0101 0 1 0.0419416				00101 0 1 0.0419416	0
					0110 1 4 1.40261e-05				00110 0 1 0.0419416	0
					0111 0 2 0.00174015				00111 0 1 0.0419416	0
					1000 9 9 9.56984e-09				01000 3 8 1.04374e-09	0
					1001 0 1 0.0419416				01001 0 1 0.0419416	0
					1010 0 4 2.89826e-06				01010 0 2 0.00174015	0
					1011 0 1 0.0419416				01011 0 1 0.0419416	0
					1100 0 1 0.0419416				01100 0 3 7.14118e-05	0
					1101 0 2 0.00174015				01101 0 0 1	0
					1110 0 0 1				01110 0 2 0.00174015	0
					1111 0 0 1				01111 0 0 1	0
									10000 6 6 3.4739e-06	0
									10001 0 0 1	0
									10010 0 3 7.14118e-05	0
									10011 0 0 1	0
									10100 0 6 4.61518e-09	0
									10101 0 0 1	0
									10110 0 0 1	0
									10111 0 1 0.0419416	0
									11000 0 0 1	0
									11001 1 1 0.082143	0
									11010 0 0 1	0
									11011 0 0 1	0
									11100 0 0 1	0
									11101 0 0 1	0
									11110 0 0 1	0
									11111 0 0 1	0
6	86	-133.63	1. Presence of M634:0.05	1 194 48 1.48123e-20	00 1254 31	-130.091	1. Distance to TSS of M634:480, 0.1	1 151 47 3.16047e-23	00 1297 31	1
			2. Presence of M631:0.8	2 8 14 2.33936e-13	01 192 41 1.31132e-13		2. Presence of M631:0.8	2 8 14 2.33936e-13	01 149 41 5.12752e-17	0
					10 6 7 1.73898e-06				10 6 8 1.56644e-07	0
					11 2 7 4.38711e-08				11 2 6 6.54831e-07	0
7	84	-111.916	1. Presence of M635:0.6	1 206 61 8.70347e-37	000 1467 12	-106.576	1. Distance to TSS of M635:380, 0.6	1 125 57 4.00427e-41	000 1542 15	1
			2. Presence of M640:0.6	2 14 23 4.78714e-23	001 198 28 3.30923e-07		2. Presence of M645:0.7	2 30 26 1.04221e-21	001 122 23 5.17624e-08	0
			3. Presence of M645:0.7	3 30 26 1.04221e-21	010 10 7 5.15326e-06		3. Presence of M654:0.6	3 15 23 1.15742e-22	010 27 4 0.0538352	0
					011 3 11 4.05411e-13				011 2 19 1.32935e-24	0
					100 25 4 0.0436039				100 13 8 2.06849e-06	0
					101 4 17 2.50446e-20				101 1 12 6.40883e-16	0
					110 0 0 1				110 1 0 1	0
					111 1 5 1.16501e-06				111 0 3 9.95141e-05	0
8	82	-132.927	1. Presence of M656:0.7	1 8 16 4.11035e-17	000 1698 44	-132.927	1. Presence of M656:0.7	1 8 16 4.11035e-17	000 1698 44	0
			2. Presence of M658:0.65	2 12 16 1.42495e-15	001 8 10 6.78696e-10		2. Presence of M658:0.65	2 12 16 1.42495e-15	001 8 10 6.78696e-10	0
			3. Presence of M657:0.75	3 12 15 2.15172e-14	010 12 12 5.72503e-11		3. Presence of M657:0.75	3 12 15 2.15172e-14	010 12 12 5.72503e-11	0
					011 0 1 0.0452539				011 0 1 0.0452539	0
					100 12 9 9.69613e-08				100 12 9 9.69613e-08	0
					101 0 3 8.9461e-05				101 0 3 8.9461e-05	0
					110 0 1 0.0452539				110 0 1 0.0452539	0
					111 0 2 0.00202405				111 0 2 0.00202405	0
9	81	-137.987	1. Presence of M664:0.65	1 3 12 6.42414e-15	00 1804 55	-134.994	1. Distance to TSS of MSN24a:300, 0.05	1 250 44 1.46945e-18	00 1559 28	1
			2. Presence of M661:0.75	2 23 18 2.52712e-15	01 3 8 1.10017e-09		2. Presence of M661:0.75	2 23 18 2.52712e-15	01 248 35 2.43276e-10	0
					10 23 14 5.42115e-11				10 21 9 1.9595e-06	0
					11 0 4 3.00344e-06				11 2 9 1.45652e-11	0
10	77	-98.6165	1. Distance to TSS of PAC:180, 0.65	1 25 45 1.45694e-52	00 1891 24	-97.0712	1. Distance to TSS of M600:180, 0.55	1 22 46 1.73719e-55	00 1894 24	1
			2. Presence of M58:0.7	2 18 23 1.02985e-23	01 22 30 9.32679e-32		2. Presence of M58:0.7	2 18 23 1.02985e-23	01 19 30 6.97361e-33	0
					10 15 8 1.00017e-06				10 15 7 9.95716e-06	0
					11 3 15 1.04338e-19				11 3 16 3.85851e-21	0
11	76	-120.613	1. Presence of M64:0.7	1 17 21 3.27804e-22	000 2022 32	-115.665	1. Presence of M66:0.75	1 8 18 1.21111e-21	000 2035 31	1
			2. Presence of M66:0.75	2 8 18 1.21111e-21	001 15 8 5.3457e-07		2. Distance to TSS of M73:540, 0.65	2 3 15 3.24493e-20	001 5 15 5.37065e-19	0
			3. Presence of M67:0.75	3 33 18 9.15643e-15	010 5 12 8.35552e-15		3. Presence of M67:0.75	3 33 18 9.15643e-15	010 2 9 2.75893e-12	0
					011 1 6 1.08587e-08				011 1 3 0.00016521	0
					100 30 11 6.91248e-08				100 31 15 8.72067e-12	0
					101 1 7 4.04721e-10				101 2 0 1	0
					110 2 0 1				110 0 3 4.23824e-05	0
					111 0 0 1				111 0 0 1	0
12	74	-121.239	1. Presence of M93:0.75	1 11 19 4.0575e-21	000 1826 34	-119.966	1. Distance to TSS of M93:260, 0.75	1 3 15 9.65188e-20	000 1831 35	1
			2. Presence of M94:0.7	2 21 19 6.71215e-18	001 8 11 6.79053e-12		2. Presence of M94:0.7	2 21 19 6.71215e-18	001 3 10 9.03235e-13	0
			3. Presence of M86:0.75	3 15 13 2.8301e-12	010 19 10 3.87612e-08		3. Presence of M86:0.75	3 15 13 2.8301e-12	010 21 13 5.93712e-11	0
					011 2 6 6.56003e-08				011 0 3 5.30235e-05	0
					100 14 8 6.28109e-07				100 15 8 9.33892e-07	0
					101 1 2 0.00418444				101 0 2 0.00143016	0
					110 0 3 5.30235e-05				110 0 3 5.30235e-05	0
					111 0 0 1				111 0 0 1	0
13	73	-128.218	1. Presence of M100:0.75	1 16 13 2.04437e-11	00 1575 44	-128.218	1. Presence of M101:0.6	1 46 17 1.32862e-10	00 1575 44	0
			2. Presence of M101:0.6	2 46 17 1.32862e-10	01 16 12 2.59363e-10		2. Presence of M100:0.75	2 16 13 2.04437e-11	01 46 16 1.35685e-09	0
					10 46 16 1.35685e-09				10 16 12 2.59363e-10	0
					11 0 1 0.0426901				11 0 1 0.0426901	0
14	72	-112.624	1. Presence of M114:0.65	1 3 22 6.05219e-30	00 1771 39	-112.624	1. Presence of M114:0.65	1 3 22 6.05219e-30	00 1771 39	0
			2. Presence of M120:0.7	2 28 20 2.1172e-17	01 3 13 6.7039e-17		2. Presence of M120:0.7	2 28 20 2.1172e-17	01 3 13 6.7039e-17	0
					10 28 11 8.8338e-08				10 28 11 8.8338e-08	0
					11 0 9 1.10456e-13				11 0 9 1.10456e-13	0
15	68	-96.5772	1. Presence of M134:0.7	1 16 27 1.89389e-31	000 1884 22	-90.627	1. TATA is before M139:0, (0.1,0.05)	1 5 17 3.96218e-22	0000 1892 17	1
			2. Presence of M152:0.75	2 6 21 1.87723e-27	001 13 16 2.8375e-17		2. Distance between M134 and TATA:320, (0.7,0.1)	2 6 23 1.77276e-30	0001 4 7 1.21974e-08	0
			3. Presence of M139:0.05	3 10 18 4.40743e-21	010 5 6 5.29633e-07		3. Distance to TSS of M130:560, 0.65	3 0 16 6.61608e-25	0010 4 10 1.04144e-12	0
					011 1 6 8.94949e-09		4. Presence of M142:0.8	4 12 18 2.71588e-20	0011 1 1 0.0674907	0
					100 8 7 2.13148e-07				0100 0 6 1.31385e-09	0
					101 2 2 0.00666316				0101 0 4 1.27297e-06	0
					110 0 6 1.31385e-09				0110 0 4 1.27297e-06	0
					111 0 3 3.87376e-05				0111 0 1 0.0343261	0
									1000 11 8 7.12509e-08	0
									1001 0 2 0.00116154	0
									1010 1 5 2.40685e-07	0
									1011 0 2 0.00116154	0
									1100 0 1 0.0343261	0
									1101 0 0 1	0
									1110 0 0 1	0
									1111 0 0 1	0
16	68	-122.332	1. Presence of M157:0.65	1 9 13 2.21192e-14	00 1803 50	-122.332	1. Presence of M157:0.65	1 9 13 2.21192e-14	00 1803 50	0
			2. Presence of M158:0.75	2 0 9 6.48842e-14	01 9 9 2.33098e-09		2. Presence of M158:0.75	2 0 9 6.48842e-14	01 9 9 2.33098e-09	0
					10 0 5 5.3548e-08				10 0 5 5.3548e-08	0
					11 0 4 1.56963e-06				11 0 4 1.56963e-06	0
17	68	-100.742	1. Presence of M595:0.65	1 64 35 1.08968e-26	00 1398 24	-93.4178	1. Distance to TSS of M595:340, 0.65	1 34 35 3.2247e-33	00 1436 25	1
			2. Presence of M162:0.6	2 9 15 9.91627e-16	01 64 29 1.16606e-19		2. Orientation of M162:F, 0.6	2 1 10 1.64147e-13	01 34 33 1.45901e-30	0
					10 9 9 1.33688e-08				10 1 8 8.37784e-11	0
					11 0 6 5.98919e-09				11 0 2 0.00192481	0
18	64	-108.3	1. Presence of M168:0.75	1 7 12 2.66554e-13	00 1442 30	-103.917	1. Distance to TSS of RRPE:360, 0.9	1 46 22 3.43507e-16	000 1465 24	1
			2. Presence of RRPE:0.9	2 76 22 1.18983e-12	01 7 12 2.56807e-13		2. Presence of M168:0.75	2 7 12 2.66554e-13	001 45 18 4.37934e-12	0
					10 76 22 2.32655e-12		3. Presence of M175:0.65	3 8 13 3.46284e-14	010 7 9 1.44899e-09	0
					11 0 0 1				011 0 0 1	0
									100 7 6 4.64685e-06	0
									101 1 4 1.16413e-05	0
									110 0 3 6.24253e-05	0
									111 0 0 1	0
19	61	-106.961	1. Presence of M189:0.75	1 7 14 2.28204e-18	0000 2178 25	-105.425	1. Presence of M195:0.7	1 2 11 1.64533e-16	0000 2183 25	1
			2. Presence of M182:0.6	2 4 12 8.16293e-17	0001 6 6 2.41416e-07		2. Presence of M182:0.6	2 4 12 8.16293e-17	0001 1 8 1.51855e-12	0
			3. Presence of M195:0.7	3 2 11 1.64533e-16	0010 3 6 2.33786e-08		3. Presence of M183:0.75	3 15 12 5.88571e-13	0010 3 6 2.33786e-08	0
			4. Presence of M196:0.7	4 17 13 8.44243e-14	0011 0 1 0.0269078		4. Presence of M191:0.8	4 3 9 8.55325e-13	0011 1 2 0.00210031	0
					0100 0 5 1.19755e-08				0100 15 9 3.85944e-09	0
					0101 1 3 7.28095e-05				0101 0 0 1	0
					0110 1 1 0.0531031				0110 0 2 0.000712475	0
					0111 0 1 0.0269078				0111 0 0 1	0
					1000 17 8 1.30208e-07				1000 3 5 6.29983e-07	0
					1001 0 1 0.0269078				1001 0 1 0.0269078	0
					1010 0 2 0.000712475				1010 0 2 0.000712475	0
					1011 0 1 0.0269078				1011 0 0 1	0
					1100 0 0 1				1100 0 1 0.0269078	0
					1101 0 1 0.0269078				1101 0 0 1	0
					1110 0 0 1				1110 0 0 1	0
					1111 0 0 1				1111 0 0 1	0
20	58	-77.6416	1. Presence of M250:0.7	1 2 21 6.80308e-32	0000 1799 8	-76.9774	1. Distance to TSS of M277:280, 0.65	1 16 23 2.58649e-27	0000 1824 10	1
			2. Presence of M277:0.65	2 37 29 4.89997e-30	0001 2 4 1.08837e-05		2. Presence of M278:0.65	2 1 16 1.02844e-24	0001 16 7 2.72279e-06	0
			3. Presence of M247:0.6	3 8 21 9.6349e-28	0010 37 9 5.24925e-06		3. Presence of M250:0.7	3 2 21 6.80308e-32	0010 1 7 1.26743e-10	0
			4. Presence of M254:0.7	4 11 13 8.7025e-15	0011 0 4 7.59521e-07		4. Presence of M275:0.65	4 15 20 2.88789e-23	0011 0 2 0.00090197	0
					0100 8 5 2.29106e-05				0100 1 4 3.71176e-06	0
					0101 0 4 7.59521e-07				0101 0 4 7.59521e-07	0
					0110 0 4 7.59521e-07				0110 0 1 0.0302872	0
					0111 0 7 1.62223e-11				0111 0 3 2.64037e-05	0
					1000 11 6 5.68411e-06				1000 14 6 1.65847e-05	0
					1001 0 1 0.0302872				1001 0 4 7.59521e-07	0
					1010 0 4 7.59521e-07				1010 0 1 0.0302872	0
					1011 0 1 0.0302872				1011 0 0 1	0
					1100 0 1 0.0302872				1100 1 4 3.71176e-06	0
					1101 0 0 1				1101 0 3 2.64037e-05	0
					1110 0 0 1				1110 0 2 0.00090197	0
					1111 0 0 1				1111 0 0 1	0
21	57	-106.141	1. Presence of M284:0.65	1 5 13 1.51509e-18	000 2304 28	-105.831	1. Presence of M284:0.65	1 5 13 1.51509e-18	000 2315 29	1
			2. Presence of M281:0.8	2 4 6 2.73073e-08	001 5 11 2.02447e-15		2. Distance to TSS of M281:300, 0.75	2 7 10 4.46124e-13	001 5 10 7.05463e-14	0
			3. Presence of M280:0.75	3 25 12 1.09447e-11	010 4 6 2.71723e-08		3. Presence of M283:0.85	3 11 8 3.80552e-09	010 7 8 3.52223e-10	0
					011 0 0 1				011 0 2 0.000556715	0
					100 25 10 3.00054e-09				100 11 7 7.72201e-08	0
					101 0 2 0.000556715				101 0 1 0.0237996	0
					110 0 0 1				110 0 0 1	0
					111 0 0 1				111 0 0 1	0
22	57	-103.876	1. Presence of M288:0.7	1 65 23 1.35455e-17	00 1752 29	-103.876	1. Presence of M288:0.7	1 65 23 1.35455e-17	00 1752 29	0
			2. Presence of M287:0.75	2 2 7 5.76374e-10	01 65 21 3.72943e-15		2. Presence of M287:0.75	2 2 7 5.76374e-10	01 65 21 3.72943e-15	0
					10 2 5 4.35628e-07				10 2 5 4.35628e-07	0
					11 0 2 0.000907463				11 0 2 0.000907463	0
23	55	-105.299	1. Presence of M291:0.7	1 87 22 4.75633e-15	0 1811 33	-104.37	1. Distance to TSS of M291:400, 0.7	1 58 20 1.02592e-15	0 1840 35	1
					1 87 22 9.34277e-15				1 58 20 1.48102e-15	0
24	54	-95.3672	1. Presence of M294:0.7	1 7 16 4.02983e-23	000 2376 18	-95.308	1. Presence of M294:0.7	1 7 16 4.02983e-23	000 2380 18	1
			2. Presence of M304:0.7	2 7 14 7.53735e-20	001 6 7 2.14987e-09		2. Presence of M311:0.7	2 80 20 9.20415e-16	001 6 10 6.15165e-14	0
			3. Presence of M311:0.7	3 80 20 9.20415e-16	010 7 6 1.10893e-07		3. Presence of M300:0.75	3 3 7 1.59716e-10	010 79 13 2.79171e-08	0
					011 0 3 9.27765e-06				011 1 6 4.99379e-10	0
					100 79 11 1.74481e-06				100 3 6 5.79824e-09	0
					101 1 4 9.23902e-07				101 0 0 1	0
					110 0 3 9.27765e-06				110 0 1 0.0214031	0
					111 0 2 0.000449787				111 0 0 1	0
25	54	-89.7258	1. Distance to TSS of PAC:140, 0.65	1 20 24 2.75874e-30	00 2221 23	-89.7258	1. Distance to TSS of PAC:140, 0.65	1 20 24 2.75874e-30	00 2221 23	0
			2. Presence of M314:0.6	2 10 12 4.14021e-15	01 20 19 1.58957e-22		2. Presence of M314:0.6	2 10 12 4.14021e-15	01 20 19 1.58957e-22	0
					10 10 7 4.22991e-08				10 10 7 4.22991e-08	0
					11 0 5 5.85793e-09				11 0 5 5.85793e-09	0
26	53	-75.0795	1. Distance to TSS of PAC:140, 0.65	1 10 24 1.27359e-31	000 1522 11	-70.9941	1. Distance to TSS of M600:140, 0.1	1 10 28 3.40603e-38	00 1665 16	1
			2. Presence of RRPE:0.7	2 148 37 1.13927e-26	001 10 0 1		2. Presence of M315:0.7	2 13 20 4.09725e-24	01 10 17 6.92304e-21	0
			3. Presence of M315:0.7	3 13 20 4.09725e-24	010 143 7 0.213925				10 13 9 4.11193e-09	0
					011 0 15 2.12172e-24				11 0 11 7.05029e-18	0
					100 8 4 0.000316636					0
					101 0 1 0.0304423					0
					110 5 7 1.14214e-08					0
					111 0 8 4.30246e-13					0
27	53	-93.6016	1. Presence of M324:0.65	1 17 18 5.20827e-22	00 2216 27	-91.4936	1. Distance to TSS of M324:400, 0.65	1 10 17 7.0614e-23	000 2137 16	1
			2. Presence of M320:0.7	2 5 12 3.71334e-17	01 17 14 4.00418e-16		2. Presence of M320:0.7	2 5 12 3.71334e-17	001 10 13 1.09829e-16	0
					10 5 8 5.61575e-11		3. Presence of M323:0.75	3 86 15 1.68433e-09	010 5 6 4.86371e-08	0
					11 0 4 2.55774e-07				011 0 3 1.17042e-05	0
									100 86 11 7.71755e-06	0
									101 0 1 0.023134	0
									110 0 3 1.17042e-05	0
									111 0 0 1	0
28	53	-85.4987	1. Presence of M329:0.7	1 54 33 1.97831e-38	0 2506 20	-80.2928	1. Distance to TSS of M329:300, 0.7	1 33 33 2.07462e-43	0 2527 20	1
					1 54 33 2.57191e-38				1 33 33 2.07462e-43	0
29	52	-91.6115	1. Presence of RRPE:0.85	1 80 25 1.81419e-17	00 1400 21	-87.7808	1. Distance to TSS of M600:140, 0.6	1 4 12 9.95016e-16	000 1312 12	1
			2. Presence of M338:0.75	2 13 13 1.12652e-13	01 78 18 3.0608e-10		2. Presence of M338:0.75	2 13 13 1.12652e-13	001 0 8 9.61646e-13	0
					10 11 6 1.01985e-05		3. Presence of M336:0.65	3 169 25 2.28456e-11	010 10 6 6.77277e-06	0
					11 2 7 1.12186e-09				011 0 1 0.0337006	0
									100 162 16 0.000123291	0
									101 4 3 0.0011494	0
									110 3 6 8.52177e-08	0
									111 0 0 1	0
30	52	-63.2102	1. Presence of M350:0.65	1 50 42 9.45284e-54	00 2046 7	-58.8108	1. Distance between M354 and M350:500, (0.6,0.65)	1 13 38 3.18714e-59	00 2188 10	1
			2. Presence of M354:0.6	2 121 41 5.69761e-40	01 37 4 0.0135414		2. Presence of M357:0.7	2 4 17 5.07896e-26	01 12 25 1.99877e-35	0
					10 108 3 0.740423				10 3 4 8.36002e-06	0
					11 13 38 2.08145e-59				11 1 13 1.43799e-21	0
31	49	-95.9421	1. Presence of M359:0.8	1 3 9 5.63928e-13	00 1814 33	-95.9421	1. Presence of M360:0.8	1 10 11 3.47295e-13	00 1814 33	0
			2. Presence of M360:0.8	2 10 11 3.47295e-13	01 3 5 5.22472e-07		2. Presence of M359:0.8	2 3 9 5.63928e-13	01 10 7 8.53559e-08	0
					10 10 7 8.53559e-08				10 3 5 5.22472e-07	0
					11 0 4 4.11862e-07				11 0 4 4.11862e-07	0
32	44	-81.7096	1. Presence of M370:0.7	1 5 13 6.89905e-19	00 1842 25	-79.8256	1. Presence of M370:0.7	1 5 13 6.89905e-19	00 1839 23	1
			2. Presence of M363:0.85	2 5 10 4.35936e-14	01 5 9 1.52394e-12		2. Presence of M372:0.7	2 10 12 2.70939e-15	01 3 9 1.73206e-13	0
					10 5 6 4.67062e-08				10 8 8 4.87429e-10	0
					11 0 4 2.52916e-07				11 2 4 3.66651e-06	0
33	42	-75.2136	1. Presence of M378:0.8	1 1 12 1.00953e-20	00 2056 23	-72.0576	1. Presence of M386:0.75	1 2 8 5.68059e-13	000 2051 16	1
			2. Presence of M386:0.75	2 2 8 5.68059e-13	01 1 11 5.89649e-19		2. Presence of M378:0.8	2 1 12 1.00953e-20	001 2 6 1.20215e-09	0
					10 2 7 2.65652e-11		3. Presence of M376:0.8	3 5 14 1.70847e-21	010 1 6 3.05031e-10	0
					11 0 1 0.0199905				011 0 0 1	0
									100 5 7 5.59151e-10	0
									101 0 1 0.0199905	0
									110 0 5 2.50541e-09	0
									111 0 1 0.0199905	0
34	42	-93.4517	1. Presence of M340:0.75	1 17 6 3.98362e-06	0 1981 36	-91.3721	1. M428 is before M661:1, (0.1,0.7)	1 0 4 1.56793e-07	0 1998 38	1
					1 17 6 4.10862e-06				1 0 4 1.55566e-07	0
35	39	-72.7412	1. Presence of M394:0.75	1 9 12 7.26935e-18	0000 2439 6	-72.0112	1. Distance to TSS of M394:380, 0.75	1 6 11 2.8645e-17	0000 2442 6	1
			2. Presence of M392:0.7	2 6 11 2.8645e-17	0001 9 5 1.18711e-06		2. Presence of M399:0.7	2 17 12 1.14177e-15	0001 6 5 2.83345e-07	0
			3. Presence of M399:0.7	3 17 12 1.14177e-15	0010 3 4 1.60934e-06		3. Presence of M392:0.7	3 6 11 2.8645e-17	0010 14 6 2.9144e-07	0
			4. Presence of M395:0.7	4 34 13 2.59892e-14	0011 0 2 0.000229801		4. Presence of M395:0.7	4 34 13 2.59892e-14	0011 0 0 1	0
					0100 14 6 2.9144e-07				0100 3 4 1.60934e-06	0
					0101 0 0 1				0101 0 2 0.000229801	0
					0110 2 3 3.27922e-05				0110 2 3 3.27922e-05	0
					0111 0 0 1				0111 0 0 1	0
					1000 32 6 1.69523e-05				1000 32 6 1.69523e-05	0
					1001 0 3 3.35013e-06				1001 0 3 3.35013e-06	0
					1010 1 1 0.0304789				1010 1 2 0.000682703	0
					1011 0 0 1				1011 0 0 1	0
					1100 1 1 0.0304789				1100 1 1 0.0304789	0
					1101 0 1 0.0153543				1101 0 0 1	0
					1110 0 0 1				1110 0 0 1	0
					1111 0 1 0.0153543				1111 0 1 0.0153543	0
36	39	-75.7763	1. Presence of M401:0.8	1 15 12 5.08648e-14	00 1621 20	-75.7763	1. Presence of M401:0.8	1 15 12 5.08648e-14	00 1621 20	0
			2. Presence of M404:0.75	2 9 9 3.02933e-11	01 15 10 3.326e-11		2. Presence of M404:0.75	2 9 9 3.02933e-11	01 15 10 3.326e-11	0
					10 9 7 2.00904e-08				10 9 7 2.00904e-08	0
					11 0 2 0.000522904				11 0 2 0.000522904	0
37	36	-65.9499	1. Presence of M417:0.7	1 3 13 2.72964e-21	00 1813 17	-65.9499	1. Presence of M417:0.7	1 3 13 2.72964e-21	00 1813 17	0
			2. Presence of M408:0.8	2 8 10 7.60794e-14	01 3 9 2.7641e-14		2. Presence of M408:0.8	2 8 10 7.60794e-14	01 3 9 2.7641e-14	0
					10 8 6 9.1686e-08				10 8 6 9.1686e-08	0
					11 0 4 1.18499e-07				11 0 4 1.18499e-07	0
38	33	-50.2344	1. Presence of M429:0.7	1 10 19 4.30473e-32	000 2496 5	-48.4523	1. Distance to TSS of M429:360, 0.7	1 4 18 2.81703e-33	000 2501 5	1
			2. Presence of M428:0.7	2 3 13 1.1409e-23	001 8 6 8.27728e-09		2. Presence of M428:0.7	2 3 13 1.1409e-23	001 3 6 2.42396e-10	0
			3. Presence of M420:0.75	3 3 12 1.10649e-21	010 3 4 8.01485e-07		3. Presence of M420:0.75	3 3 12 1.10649e-21	010 3 4 8.01485e-07	0
					011 0 6 2.96612e-12				011 0 6 2.96612e-12	0
					100 1 4 1.16619e-07				100 2 4 3.46661e-07	0
					101 2 5 5.54266e-09				101 1 5 1.59831e-09	0
					110 0 1 0.0129768				110 0 2 0.000163359	0
					111 0 2 0.000163359				111 0 1 0.0129768	0
39	32	-68.0616	1. Presence of M438:0.7	1 0 5 3.21426e-09	0 1472 27	-68.0616	1. Presence of M438:0.7	1 0 5 3.21426e-09	0 1472 27	0
					1 0 5 3.16111e-09				1 0 5 3.16111e-09	0
40	30	-54.9323	1. Presence of M461:0.7	1 1 11 1.00805e-19	00 1583 9	-54.2079	1. Presence of M471:0.75	1 1 9 5.39153e-16	000 1613 7	1
			2. Presence of M465:0.65	2 57 18 2.50859e-18	01 1 3 2.06673e-05		2. Presence of M469:0.75	2 1 9 5.39153e-16	001 1 5 7.82383e-09	0
					10 57 10 8.66792e-08		3. Presence of M466:0.65	3 27 14 2.50479e-16	010 0 4 8.46634e-08	0
					11 0 8 3.94794e-15				011 0 0 1	0
									100 26 7 8.88083e-07	0
									101 0 2 0.000311764	0
									110 1 3 2.06673e-05	0
									111 0 2 0.000311764	0
41	29	-53.4586	1. Presence of M480:0.7	1 1 11 5.01059e-22	00 2557 12	-52.8076	1. Presence of M480:0.7	1 1 11 5.01059e-22	00 2558 12	1
			2. Presence of M488:0.75	2 2 7 3.65634e-13	01 1 10 5.97249e-20		2. Distance to TSS of M488:480, 0.75	2 1 7 8.20857e-14	01 1 10 5.97249e-20	0
					10 2 6 3.14973e-11				10 1 6 7.93489e-12	0
					11 0 1 0.0112012				11 0 1 0.0112012	0
42	23	-58.9964	1. Presence of TATA:0.05	1 1792 0 1.31771e-05	0 955 23	-58.9964	1. Presence of TATA:0.05	1 1792 0 1.31771e-05	0 955 23	0
					1 1792 0 3.36755e-11				1 1792 0 3.36755e-11	0
43	20	-43.3562	1. Presence of M514:0.75	1 20 11 2.21504e-16	0 1982 9	-44.5819	1. Presence of M511:0.8	1 1 7 2.3204e-14	00 1999 9	0
					1 20 11 2.32536e-16		2. Presence of M513:0.75	2 2 6 1.15181e-11	01 1 5 3.29853e-10	0
									10 2 4 1.03332e-07	0
									11 0 2 9.299e-05	0
44	20	-24.5129	1. Presence of M545:0.7	1 1 16 1.39662e-36	0 2404 4	-24.5129	1. Presence of M545:0.7	1 1 16 1.39662e-36	0 2404 4	0
					1 1 16 1.26425e-36				1 1 16 1.26425e-36	0
45	18	-29.6344	1. Presence of M556:0.7	1 17 15 3.53316e-28	0 2570 3	-29.6344	1. Presence of M556:0.7	1 17 15 3.53316e-28	0 2570 3	0
					1 17 15 3.57413e-28				1 17 15 3.57413e-28	0
46	17	-32.3972	1. Presence of M560:0.75	1 11 12 4.24339e-23	0 2572 5	-32.3972	1. Presence of M560:0.75	1 11 12 4.24339e-23	0 2572 5	0
					1 11 12 4.22384e-23				1 11 12 4.22384e-23	0
47	17	-23.559	1. Presence of M568:0.8	1 3 14 3.02787e-32	0 2735 3	-23.559	1. Presence of M568:0.8	1 3 14 3.02787e-32	0 2735 3	0
					1 3 14 2.8626e-32				1 3 14 2.8626e-32	0
48	15	-34.5521	1. Presence of M582:0.75	1 5 8 1.01971e-16	0 2733 7	-34.9488	1. Presence of M579:0.85	1 6 8 2.36702e-16	0 2732 7	0
					1 5 8 1.01085e-16				1 6 8 2.3533e-16	0
49	14	-32.7212	1. Presence of M586:0.7	1 16 9 1.79702e-16	0 2683 5	-26.0114	1. Distance between M592 and M586:240, (0.7,0.7)	1 0 9 9.52697e-23	0 2699 5	1
					1 16 9 1.83912e-16				1 0 9 9.24587e-23	0
										0
Sum	2770	-4394.27				-4306.63				31
